# Supplementary material for: Establishing a postgraduate programme in nutritional epidemiology to strengthen resource capacity, academic leadership and research in the democratic republic of Congo
Source: BMC Med Educ. 2021 Feb 27;21:136. doi: 10.1186/s12909-021-02557-3 (PMC7912884; doi:10.1186/s12909-021-02557-3)
Supplement: Supplementary file 2 — Additional file 2 [file 12909_2021_2557_MOESM2_ESM.xlsx]

## Sheet: Sheet1
	GN01	GN01	GN02	GN02	GN03	GN03	GN04	GN04	GN05	GN05	GN06	GN06	GN07	GN07	GN08	GN08	GN09	GN09	GN10	GN10	GN11	GN11	GN12	GN12	GN13	GN13	GN14	GN14	GN15	GN15	GN16	GN16	GN17	GN17	GN18	GN18	GN19	GN19	GN20	GN20	GN21	GN21	GN22	GN22	GN23	GN23	GN24	GN24	GN25
Q1						2														123
Q2	3	3	4	4	3	3	3	3	2	2	2	2	3	3	3	3	2	2	2	2	4	4	4	4	1	1	2	2	-4	-4	1	1	4	4	4	4	2	2	3	3	1	1	4	4	1	1	1	1	4
Q3	40	40	-4	-4	38	38	51	51	43	43	39	39	38	38	59	59	39	39	32	32	-4	-4	36	36	39	39	-4	-4	-4	-4	34	34	43	43	44	44	39	39	30	30	43	43	35	35	46	46	60	60	39
Q4	1	1	1	1	1	1	1	1	2	2	1	1	1	1	1	1	1	1	1	1	2	2	1	1	2	2	2	2	2	2	1	1	1	1	1	1	1	1	1	1	2	2	1	1	1	1	2	2	1
Q5	Medical Doctor	Medical doctor	Doctor	medecin	Doctor	Medecin/Docteur en Medecine	Doctor	Medical Doctor	Doctor	Medecin/Docteur en medecine	Medicine	Medicale/Medecin	Medical Doctor	Medical doctor	Nutritionist	Nutrition et Dietetique	Doctor	Medical doctor	Doctor	Medecin	Doctor	Medecin	Physician/Doctor	Medical doctor or physician	Doctor	Medecin	Biologist	Biologist	-4	-4	Physician	Physician	Doctor	Medecin	-4	-4	-4	-4	-4	-4	Doctor	Medecin	Doctor	Doctor	Doctor	Medecin	Nutritionist	Nutritioniste	Doctor
Q6	1	1	1	1	1	1	1	1	1	1	1	1	1	1	1	1	1	1	1	1	1	1	1	1	0	0	1	1	1	1	1	1	1	1	1	1	1	1	1	1	0	0	1	1	1	1	0	0	1
Q7	1	1	1	1	1	1	1	1	0	0	1	1	1	1	1	1	1	1	1	1	0	0	1	1	0	0	1	1	1	1	1	1	1	1	1	1	0	0	1	1	0	0	1	1	1	1	0	0	1
Q8	1	1	1	1	1	1	1	1	1	1	1	1	1	1	1	1	1	1	1	1	0	0	1	1	1	1	1	1	1	1	1	1	0	0	0	0	1	1	1	1	1	1	1	1	1	1	1	1	1
Q9	1	0	1	1	1	1	0	0	-4	-4	-4	-4	1	1	0	0	-4	-4	1	1	0	0	1	1	1	1	-4	-4	-4	-4	-4	-4	0	0	1	1	0	0	1	1	1	1	0	0	-4	-4	0	0	1
Q10	-4	-4	0	0	-4	-4	-4	-4	-4	-4	-4	-4	1	1	-4	-4	-4	-4	-4	-4	-4	-4	-4	-4	-4	-4	1	1	-4	-4	-4	-4	-4	-4	-4	-4	1	1	-4	-4	-4	-4	-4	-4	1	1	1	1	-4
Q11	2	2	-4	-4	1	1	2	2	2	2	1	1	2	2	-4	-4	2	2	1	1	2	2	2	2	1	1	1	1	2	2	2	2	1	1	1	1	1	1	2	2	2	2	2	2	2	2	1	1	2
Q12	1	1	1	1	1	1	1	1	1	1	1	1	1	1	2	2	1	1	1	1	1	1	1	1	2	2	1	1	1	1	1	1	1	1	1	1	1	1	1	1	1	1	1	1	1	1	2	2	1
Q13	4	4	4	4	4	4	4	4	4	4	2	2	5	5	5	5	4	4	4	4	4	4	5	5	4	4	5	5	5	5	4	5	4	4	5	5	4	4	5	5	4	4	5	5	4	4	4	5	4
Q14	4	4	4	4	4	4	5	5	5	5	5	5	4	4	5	5	5	5	4	4	4	4	4	4	5	5	5	4	5	5	4	5	4	4	5	5	5	5	5	5	5	5	5	5	4	4	4	5	4
Q15	4	4	4	4	5	5	4	4	5	5	4	4	5	5	5	5	5	5	4	4	4	4	4	4	5	5	4	5	5	5	4	5	4	4	4	4	4	4	4	4	5	5	5	5	4	4	4	5	4
Q16	4	4	5	5	5	5	4	4	4	4	4	4	4	4	5	5	4	4	4	4	4	4	4	4	5	5	5	5	4	4	4	5	4	4	4	4	5	5	4	4	5	5	4	4	4	4	4	5	3
Q17	4	4	4	4	5	5	4	4	-8	-8	-8	-8	5	5	4	4	-8	-8	4	4	4	4	5	5	5	5	-8	-8	-8	-8	-8	-8	4	4	4	4	-4	-4	4	4	5	5	5	5	4	4	5	5	4
Q18	4	4	4	4	5	5	4	4	5	5	2	2	4	4	4	4	5	5	4	4	4	4	5	5	5	5	-4	-4	5	5	5	5	4	4	4	4	-4	-4	5	5	5	5	5	5	4	4	-4	-4	4
Q19	4	4	3	3	5	5	4	4	4	4	3	3	5	5	4	4	4	4	4	4	3	3	5	5	4	4	4	4	4	4	3	3	5	5	4	4	4	4	5	5	5	5	5	5	4	4	1	1	5
Q20	4	4	4	4	4	4	4	4	4	4	4	4	5	5	5	5	4	4	4	4	3	3	4	4	-8	-8	4	4	4	4	4	4	4	4	4	4	5	5	2	2	-8	-8	5	5	3	3	-8	-8	4
Q21	4	4	4	4	4	4	4	4	4	4	5	5	5	5	5	5	5	5	4	4	3	3	4	4	-8	-8	5	5	5	5	5	5	4	4	4	4	5	5	4	4	-8	-8	5	5	4	4	-8	-8	4
Q22	4	4	4	4	4	4	2	2	2	2	3	3	4	4	4	4	4	4	4	4	1	1	4	4	-8	-8	2	3	3	3	4	4	5	5	4	4	4	4	2	2	-8	-8	4	4	4	4	-8	-8	4
Q23	4	4	3	3	3	3	-8	-8	2	2	3	3	4	4	4	4	2	2	4	4	2	2	4	4	-8	-8	2	3	4	4	4	4	5	5	4	4	4	4	4	4	-8	-8	4	4	4	4	-8	-8	3
Q24	4	4	4	4	4	4	4	4	3	3	2	2	4	4	5	1	4	4	3	3	2	2	4	4	-8	-8	2	3	5	5	4	4	5	5	4	4	4	4	2	2	-8	-8	5	5	3	3	-8	-8	4
Q25	4	4	5	5	4	4	5	5	4	4	4	4	5	5	4	4	4	5	5	5	3	3	4	4	-8	-8	5	5	5	5	5	5	5	5	4	4	4	4	5	5	-8	-8	5	5	4	4	-8	-8	5
Q26	5	5	5	5	4	4	4	4	3	3	2	2	5	5	4	4	4	5	4	4	4	4	4	4	4	4	5	5	5	5	5	5	5	5	4	4	4	4	5	5	5	5	5	5	4	4	4	4	5
Q27	4	4	4	4	4	4	4	4	3	3	2	2	5	5	5	5	2	2	2	2	4	4	4	4	4	4	3	3	5	5	4	4	5	5	4	4	4	4	4	4	5	5	4	4	3	3	4	4	4
Q28	5	5	4	4	5	5	4	4	4	4	3	3	5	5	4	4	5	5	5	5	4	4	5	5	4	4	5	5	5	5	4	4	5	5	4	4	5	5	-4	-4	5	5	5	5	4	4	4	4	5
Q29	4	4	5	5	5	5	4	4	2	2	5	5	4	4	4	4	4	4	5	5	5	5	5	5	5	5	5	5	5	5	4	4	5	5	4	4	5	5	5	5	5	5	5	5	4	4	5	5	5
Q30	4	4	-8	-8	5	5	4	4	5	5	5	5	5	5	-8	-8	5	5	5	5	3	3	5	5	3	3	4	4	5	5	5	5	5	5	4	4	5	5	5	5	4	4	-8	-8	4	4	4	4	5
Q31	4	4	5	5	4	4	4	4	5	5	3	3	5	5	5	5	4	4	3	3	4	4	5	5	5	5	5	5	3	3	5	5	5	5	5	5	4	4	5	5	5	5	3	3	-4	-4	5	5	4
Q32	5	5	4	4	5	5	5	5	5	5	3	3	4	4	4	4	5	5	5	5	4	4	5	5	5	5	5	5	5	5	5	5	5	5	5	5	4	4	5	5	4	4	4	4	-4	4	3	3	5
Q33	2	2	-8	-8	4	4	2	2	1	1	5	5	1	1	-8	-8	1	1	2	2	4	4	1	1	5	5	2	2	3	1	2	2	1	1	2	2	5	5	2	2	2	2	2	2	-4	-4	2	2	2
Q34	5	5	5	5	5	5	5	5	5	5	5	5	5	5	5	5	5	5	4	4	5	5	5	5	5	5	5	5	5	5	2	2	5	5	5	5	5	5	5	5	5	5	4	4	-4	-4	5	5	5
Q35	4	4	4	4	4	4	5	5	4	4	4	4	5	5	5	5	4	4	4	4	4	4	4	4	5	5	5	5	5	5	5	5	5	5	5	5	5	5	5	5	4	4	5	5	-4	-4	4	4	5
Q36	4	4	5	5	5	5	5	5	4	4	5	5	5	5	5	5	2	2	5	5	-8	-8	5	5	-8	-8	5	5	5	5	5	5	5	5	5	5	5	5	4	4	-8	-8	5	5	-4	-4	4	4	5
Q37	3	3	3	3	1	1	2	2	3	3	5	5	3	3	3	3	3	3	2	2	3	3	2	2	2	2	3	3	2	2	3	3	1	1	3	3	2	2	5	5	2	2	2	2	1	-1	3	3	2
Q38	5	5	5	5	5	5	4	4	4	4	5	5	5	5	5	5	4	4	4	4	4	4	4	4	5	5	5	5	5	5	5	5	5	5	5	5	5	5	5	5	5	5	4	4	5	5	5	5	5
Q39	4	4	5	5	4	4	5	5	4	4	5	5	5	5	5	5	4	4	4	4	5	5	5	5	4	4	5	5	5	5	5	5	5	5	5	5	5	5	5	5	5	5	5	5	5	5	4	4	5
Q40	2	2	2	2	1	1	1	1	3	3	4	4	2	2	1	1	2	2	2	2	3	3	1	1	1	1	2	2	1	1	1	1	2	2	2	2	2	2	4	4	2	2	3	3	2	2	3	4	3
Q41	2	2	4	4	1	1	1	1	4	4	4	4	4	4	4	4	4	4	2	2	5	5	5	5	5	5	2	2	5	5	4	4	3	3	3	3	5	5	5	5	3	3	3	3	3	3	4	5	1
Q42	-8	-8	4	4	4	4	-8	-8	-8	-8	-8	-8	3	3	-8	-8	4	4	2	2	2	2	4	4	1	1	-8	-8	4	4	5	5	-8	-8	2	2	-8	-8	2	2	4	4	4	4	-8	-8	-8	-8	3
Q43	2	2	-8	-8	2	2	2	2	2	2	1	1	2	2	-8	-8	2	2	4	4	4	4	2	2	5	5	2	2	1	1	3	3	2	2	2	2	2	2	2	2	2	2	2	2	1	1	4	4	2
Q44	2	2	4	4	1	1	2	2	2	2	5	5	2	2	-8	-8	2	2	2	2	3	3	2	2	2	2	2	2	2	2	1	1	1	1	2	2	2	2	2	2	2	2	3	3	1	1	3	3	2
Q45	4	4	-8	-8	1	1	1	1	5	5	5	5	-8	-8	4	4	3	3	5	5	5	5	3	3	1	1	5	5	1	1	5	5	4	4	4	4	5	5	5	5	2	2	4	4	3	3	5	5	4
Q46	5	5	5	5	5	1	4	4	3	3	5	5	5	5	4	4	4	4	5	5	5	5	4	4	5	5	5	5	5	5	2	2	5	5	5	5	5	5	4	4	5	5	5	5	5	5	4	4	5
[truncated: 27 more columns]

## Sheet: trasnposed data
ESTABLISHING A POSTGRADUATE PROGRAMME IN NUTRITIONAL EPIDEMIOLOGY TO STRENGTHEN RESOURCE CAPACITY, ACADEMIC LEADERSHIP AND RESEARCH IN THE DEMOCRATIC REPUBLIC OF CONGO
Authors: Mapatano Mala Ali, Lyn Haskins, Vaughn John, Anne Hatløy, Silondile Luthuli, Sphindile Mapumulo, Ingunn M.S. Engebretsen, Thorkild Tylleskär, Paulin Mutombo, Christiane Horwood
Corresponding author: Lyn Haskins; haskins@ukzn.ac.za
	Q1	Q2	Q3	Q4	Q5	Q6	Q7	Q8	Q9	Q10	Q11	Q12		Q13	Q14	Q15	Q16	Q17	Q18	Q19	Q20	Q21	Q22	Q23	Q24	Q25	Q26	Q27	Q28	Q29	Q30		Q31	Q32	Q33	Q34	Q35	Q36	Q37	Q38	Q39	Q40	Q41	Q42	Q43	Q44	Q45	Q46
GN01		3	40	1	Medical Doctor	1	1	1	1	-4	2	1		4	4	4	4	4	4	4	4	4	4	4	4	4	5	4	5	4	4		4	5	2	5	4	4	3	5	4	2	2	-8	2	2	4	5
GN01		3	40	1	Medical doctor	1	1	1	0	-4	2	1		4	4	4	4	4	4	4	4	4	4	4	4	4	5	4	5	4	4		4	5	2	5	4	4	3	5	4	2	2	-8	2	2	4	5
GN02		4	-4	1	Doctor	1	1	1	1	0	-4	1		4	4	4	5	4	4	3	4	4	4	3	4	5	5	4	4	5	-8		5	4	-8	5	4	5	3	5	5	2	4	4	-8	4	-8	5
GN02		4	-4	1	medecin	1	1	1	1	0	-4	1		4	4	4	5	4	4	3	4	4	4	3	4	5	5	4	4	5	-8		5	4	-8	5	4	5	3	5	5	2	4	4	-8	4	-8	5
GN03		3	38	1	Doctor	1	1	1	1	-4	1	1		4	4	5	5	5	5	5	4	4	4	3	4	4	4	4	5	5	5		4	5	4	5	4	5	1	5	4	1	1	4	2	1	1	5
GN03	2	3	38	1	Medecin/Docteur en Medecine	1	1	1	1	-4	1	1		4	4	5	5	5	5	5	4	4	4	3	4	4	4	4	5	5	5		4	5	4	5	4	5	1	5	4	1	1	4	2	1	1	1
GN04		3	51	1	Doctor	1	1	1	0	-4	2	1		4	5	4	4	4	4	4	4	4	2	-8	4	5	4	4	4	4	4		4	5	2	5	5	5	2	4	5	1	1	-8	2	2	1	4
GN04		3	51	1	Medical Doctor	1	1	1	0	-4	2	1		4	5	4	4	4	4	4	4	4	2	-8	4	5	4	4	4	4	4		4	5	2	5	5	5	2	4	5	1	1	-8	2	2	1	4
GN05		2	43	2	Doctor	1	0	1	-4	-4	2	1		4	5	5	4	-8	5	4	4	4	2	2	3	4	3	3	4	2	5		5	5	1	5	4	4	3	4	4	3	4	-8	2	2	5	3
GN05		2	43	2	Medecin/Docteur en medecine	1	0	1	-4	-4	2	1		4	5	5	4	-8	5	4	4	4	2	2	3	4	3	3	4	2	5		5	5	1	5	4	4	3	4	4	3	4	-8	2	2	5	3
GN06		2	39	1	Medicine	1	1	1	-4	-4	1	1		2	5	4	4	-8	2	3	4	5	3	3	2	4	2	2	3	5	5		3	3	5	5	4	5	5	5	5	4	4	-8	1	5	5	5
GN06		2	39	1	Medicale/Medecin	1	1	1	-4	-4	1	1		2	5	4	4	-8	2	3	4	5	3	3	2	4	2	2	3	5	5		3	3	5	5	4	5	5	5	5	4	4	-8	1	5	5	5
GN07		3	38	1	Medical Doctor	1	1	1	1	1	2	1		5	4	5	4	5	4	5	5	5	4	4	4	5	5	5	5	4	5		5	4	1	5	5	5	3	5	5	2	4	3	2	2	-8	5
GN07		3	38	1	Medical doctor	1	1	1	1	1	2	1		5	4	5	4	5	4	5	5	5	4	4	4	5	5	5	5	4	5		5	4	1	5	5	5	3	5	5	2	4	3	2	2	-8	5
GN08		3	59	1	Nutritionist	1	1	1	0	-4	-4	2		5	5	5	5	4	4	4	5	5	4	4	5	4	4	5	4	4	-8		5	4	-8	5	5	5	3	5	5	1	4	-8	-8	-8	4	4
GN08		3	59	1	Nutrition et Dietetique	1	1	1	0	-4	-4	2		5	5	5	5	4	4	4	5	5	4	4	1	4	4	5	4	4	-8		5	4	-8	5	5	5	3	5	5	1	4	-8	-8	-8	4	4
GN09		2	39	1	Doctor	1	1	1	-4	-4	2	1		4	5	5	4	-8	5	4	4	5	4	2	4	4	4	2	5	4	5		4	5	1	5	4	2	3	4	4	2	4	4	2	2	3	4
GN09		2	39	1	Medical doctor	1	1	1	-4	-4	2	1		4	5	5	4	-8	5	4	4	5	4	2	4	5	5	2	5	4	5		4	5	1	5	4	2	3	4	4	2	4	4	2	2	3	4
GN10		2	32	1	Doctor	1	1	1	1	-4	1	1		4	4	4	4	4	4	4	4	4	4	4	3	5	4	2	5	5	5		3	5	2	4	4	5	2	4	4	2	2	2	4	2	5	5
GN10	123	2	32	1	Medecin	1	1	1	1	-4	1	1		4	4	4	4	4	4	4	4	4	4	4	3	5	4	2	5	5	5		3	5	2	4	4	5	2	4	4	2	2	2	4	2	5	5
GN11		4	-4	2	Doctor	1	0	0	0	-4	2	1		4	4	4	4	4	4	3	3	3	1	2	2	3	4	4	4	5	3		4	4	4	5	4	-8	3	4	5	3	5	2	4	3	5	5
GN11		4	-4	2	Medecin	1	0	0	0	-4	2	1		4	4	4	4	4	4	3	3	3	1	2	2	3	4	4	4	5	3		4	4	4	5	4	-8	3	4	5	3	5	2	4	3	5	5
GN12		4	36	1	Physician/Doctor	1	1	1	1	-4	2	1		5	4	4	4	5	5	5	4	4	4	4	4	4	4	4	5	5	5		5	5	1	5	4	5	2	4	5	1	5	4	2	2	3	4
GN12		4	36	1	Medical doctor or physician	1	1	1	1	-4	2	1		5	4	4	4	5	5	5	4	4	4	4	4	4	4	4	5	5	5		5	5	1	5	4	5	2	4	5	1	5	4	2	2	3	4
GN13		1	39	2	Doctor	0	0	1	1	-4	1	2		4	5	5	5	5	5	4	-8	-8	-8	-8	-8	-8	4	4	4	5	3		5	5	5	5	5	-8	2	5	4	1	5	1	5	2	1	5
GN13		1	39	2	Medecin	0	0	1	1	-4	1	2		4	5	5	5	5	5	4	-8	-8	-8	-8	-8	-8	4	4	4	5	3		5	5	5	5	5	-8	2	5	4	1	5	1	5	2	1	5
GN14		2	-4	2	Biologist	1	1	1	-4	1	1	1		5	5	4	5	-8	-4	4	4	5	2	2	2	5	5	3	5	5	4		5	5	2	5	5	5	3	5	5	2	2	-8	2	2	5	5
GN14		2	-4	2	Biologist	1	1	1	-4	1	1	1		5	4	5	5	-8	-4	4	4	5	3	3	3	5	5	3	5	5	4		5	5	2	5	5	5	3	5	5	2	2	-8	2	2	5	5
GN15		-4	-4	2	-4	1	1	1	-4	-4	2	1		5	5	5	4	-8	5	4	4	5	3	4	5	5	5	5	5	5	5		3	5	3	5	5	5	2	5	5	1	5	4	1	2	1	5
GN15		-4	-4	2	-4	1	1	1	-4	-4	2	1		5	5	5	4	-8	5	4	4	5	3	4	5	5	5	5	5	5	5		3	5	1	5	5	5	2	5	5	1	5	4	1	2	1	5
GN16		1	34	1	Physician	1	1	1	-4	-4	2	1		4	4	4	4	-8	5	3	4	5	4	4	4	5	5	4	4	4	5		5	5	2	2	5	5	3	5	5	1	4	5	3	1	5	2
GN16		1	34	1	Physician	1	1	1	-4	-4	2	1		5	5	5	5	-8	5	3	4	5	4	4	4	5	5	4	4	4	5		5	5	2	2	5	5	3	5	5	1	4	5	3	1	5	2
GN17		4	43	1	Doctor	1	1	0	0	-4	1	1		4	4	4	4	4	4	5	4	4	5	5	5	5	5	5	5	5	5		5	5	1	5	5	5	1	5	5	2	3	-8	2	1	4	5
GN17		4	43	1	Medecin	1	1	0	0	-4	1	1		4	4	4	4	4	4	5	4	4	5	5	5	5	5	5	5	5	5		5	5	1	5	5	5	1	5	5	2	3	-8	2	1	4	5
GN18		4	44	1	-4	1	1	0	1	-4	1	1		5	5	4	4	4	4	4	4	4	4	4	4	4	4	4	4	4	4		5	5	2	5	5	5	3	5	5	2	3	2	2	2	4	5
GN18		4	44	1	-4	1	1	0	1	-4	1	1		5	5	4	4	4	4	4	4	4	4	4	4	4	4	4	4	4	4		5	5	2	5	5	5	3	5	5	2	3	2	2	2	4	5
GN19		2	39	1	-4	1	0	1	0	1	1	1		4	5	4	5	-4	-4	4	5	5	4	4	4	4	4	4	5	5	5		4	4	5	5	5	5	2	5	5	2	5	-8	2	2	5	5
GN19		2	39	1	-4	1	0	1	0	1	1	1		4	5	4	5	-4	-4	4	5	5	4	4	4	4	4	4	5	5	5		4	4	5	5	5	5	2	5	5	2	5	-8	2	2	5	5
GN20		3	30	1	-4	1	1	1	1	-4	2	1		5	5	4	4	4	5	5	2	4	2	4	2	5	5	4	-4	5	5		5	5	2	5	5	4	5	5	5	4	5	2	2	2	5	4
GN20		3	30	1	-4	1	1	1	1	-4	2	1		5	5	4	4	4	5	5	2	4	2	4	2	5	5	4	-4	5	5		5	5	2	5	5	4	5	5	5	4	5	2	2	2	5	4
GN21		1	43	2	Doctor	0	0	1	1	-4	2	1		4	5	5	5	5	5	5	-8	-8	-8	-8	-8	-8	5	5	5	5	4		5	4	2	5	4	-8	2	5	5	2	3	4	2	2	2	5
GN21		1	43	2	Medecin	0	0	1	1	-4	2	1		4	5	5	5	5	5	5	-8	-8	-8	-8	-8	-8	5	5	5	5	4		5	4	2	5	4	-8	2	5	5	2	3	4	2	2	2	5
GN22		4	35	1	Doctor	1	1	1	0	-4	2	1		5	5	5	4	5	5	5	5	5	4	4	5	5	5	4	5	5	-8		3	4	2	4	5	5	2	4	5	3	3	4	2	3	4	5
GN22		4	35	1	Doctor	1	1	1	0	-4	2	1		5	5	5	4	5	5	5	5	5	4	4	5	5	5	4	5	5	-8		3	4	2	4	5	5	2	4	5	3	3	4	2	3	4	5
GN23		1	46	1	Doctor	1	1	1	-4	1	2	1		4	4	4	4	4	4	4	3	4	4	4	3	4	4	3	4	4	4		-4	-4	-4	-4	-4	-4	1	5	5	2	3	-8	1	1	3	5
GN23		1	46	1	Medecin	1	1	1	-4	1	2	1		4	4	4	4	4	4	4	3	4	4	4	3	4	4	3	4	4	4		-4	4	-4	-4	-4	-4	-1	5	5	2	3	-8	1	1	3	5
GN24		1	60	2	Nutritionist	0	0	1	0	1	1	2		4	4	4	4	5	-4	1	-8	-8	-8	-8	-8	-8	4	4	4	5	4		5	3	2	5	4	4	3	5	4	3	4	-8	4	3	5	4
GN24		1	60	2	Nutritioniste	0	0	1	0	1	1	2		5	5	5	5	5	-4	1	-8	-8	-8	-8	-8	-8	4	4	4	5	4		5	3	2	5	4	4	3	5	4	4	5	-8	4	3	5	4
GN25		4	39	1	Doctor	1	1	1	1	-4	2	1		4	4	4	3	4	4	5	4	4	4	3	4	5	5	4	5	5	5		4	5	2	5	5	5	2	5	5	3	1	3	2	2	4	5
GN25		4	39	1	Doctor	1	1	1	1	-4	2	1		4	4	4	3	4	4	5	4	4	4	3	4	5	5	4	5	5	5		4	5	2	5	5	5	2	5	5	3	1	3	2	2	4	5
GN26		3	34	2	Doctor	0	0	1	1	-4	1	1		4	5	4	4	5	4	5	-4	-4	4	3	3	4	4	3	5	5	4		5	5	5	5	4	-4	3	5	4	-8	4	3	-8	3	-8	4
GN26		3	34	2	Medecine	0	0	1	1	-4	1	1		4	5	4	4	5	4	5	-4	-4	4	3	3	4	4	3	5	5	4		5	5	5	5	4	-4	3	5	4	-8	4	3	-8	3	-8	4
GN27		-4	-4	1	-4	0	0	1	0	-4	1	1		5	5	5	5	5	5	4	-8	-8	-8	-8	-8	-8	5	4	5	5	-8		5	5	1	5	5	5	1	5	5	1	1	-8	1	1	1	5
GN27		-4	-4	1	-4	0	0	1	0	-4	1	1		5	5	5	5	5	5	4	-8	-8	-8	-8	-8	-8	5	4	5	5	-8		5	5	1	5	5	5	1	5	5	1	1	-8	1	1	1	5
GN28		2	48	2	Medical Doctor	1	1	1	1	1	2	1		5	5	5	5	-4	-4	5	5	5	4	4	4	5	5	4	5	4	5		5	5	1	5	5	5	3	5	5	2	2	2	1	1	5	5
GN28		2	48	2	Medical doctor	1	1	1	1	1	2	1		5	5	5	5	-4	-4	5	5	5	4	4	4	5	5	4	5	4	5		5	5	1	5	5	5	3	5	5	2	2	2	1	1	5	5
GN29		1	-4	2	Medical Doctor	1	1	1	1	-4	1	1		5	5	5	5	5	2	2	-8	-8	-8	-8	-8	-8	4	4	4	4	4		4	5	2	5	5	5	4	4	4	1	4	4	4	2	3	1
GN29		1	-4	2	Medical doctor	1	1	1	1	-4	1	1		5	5	5	5	5	2	2	-8	-8	-8	-8	-8	-8	4	4	4	4	4		4	5	2	5	5	5	4	4	4	1	4	4	4	2	3	1
GN30		1	48	1	Docteur	1	1	1	0	-4	1	2		4	5	5	5	5	4	4	5	5	5	5	4	5	4	4	5	5	5		5	5	2	5	5	5	2	5	5	4	4	-8	2	4	4	5
GN30		1	48	1	Docteur en medecine	1	1	1	0	-4	1	2		4	5	5	5	5	4	4	5	5	5	5	4	5	4	4	5	5	5		5	5	2	5	5	5	2	5	5	4	4	-8	2	4	4	5
GN31		3	37	1	Medecin	1	1	1	1	-4	2	1		4	5	5	5	5	5	2	5	5	3	1	5	5	5	5	5	4	5		5	5	2	5	5	5	3	4	4	2	2	4	5	2	4	5
GN31		3	37	1	Medecin	6	6	6	6	-4	2	1		4	5	5	5	5	5	2	5	5	3	1	5	5	5	5	5	4	5		5	5	2	5	5	5	3	5	5	2	2	4	5	2	4	5
GN32		3	-4	2	Nutrition	1	1	1	0	0	-4	1		4	4	4	5	4	-4	2	5	4	5	2	4	4	4	5	4	4	-8		4	5	2	5	5	4	2	4	5	2	1	-8	2	2	4	4
GN32		3		2	Licence en nutrition et dietetique	1	1	1	0	0	-4	1		4	4	4	5	4	-4	2	5	4	5	2	4	4	4	5	4	4	-8		4	5	2	5	5	4	2	4	5	2	1	-8	2	2	4	4
GN33		4	53	1	Enseignant/licence	1	1	1	0	-4	-4	2		4	5	3	5	5	4	4	4	4	4	4	4	5	4	4	4	5	-8		4	4	-8	5	4	4	4	5	4	4	5	-8	-8	-8	5	5
GN33		4	53	1	Enseignant/licence	1	1	1	0	-4	-4	2		4	5	3	5	5	4	4	4	4	4	4	4	5	4	4	4	5	-8		4	4	-8	5	4	4	8	5	4	4	5	-8	-8	-8	5	5
GN34		2	56	2	-4	1	0	1	-4	-4	1	2		4	4	4	-4	-8	5	5	4	4	4	4	4	5	2	2	5	4	5		4	5	1	5	5	5	4	4	4	2	4	3	2	5	5	5
GN34		2	56	2	-4	1	0	1	-4	-4	1	2		4	4	4	-4	-8	5	5	4	4	4	4	4	5	2	2	5	4	5		4	5	1	5	5	5	4	4	4	2	4	3	2	5	5	5
GN35		2	40	1	Medical Doctor	1	1	1	0	1	2	1		4	4	5	4	-8	4	2	4	5	4	2	4	4	4	3	4	4	4		5	4	3	5	4	5	4	4	4	2	5	-8	3	2	5	5
GN35		2	40	1	Medical doctor	1	1	1	0	1	2	1		4	4	5	4	-8	4	2	4	5	4	2	4	4	4	3	4	4	4		5	4	3	5	4	5	4	4	4	2	5	-8	3	2	5	5
